# Supplementary material for: Coral Holobionts Possess Distinct Lipid Profiles That May Be Shaped by Symbiodiniaceae Taxonomy
Source: Mar Drugs. 2022 Jul 28;20(8):485. doi: 10.3390/md20080485 (PMC9410212; doi:10.3390/md20080485)
Supplement: Supplementary file 1 [file marinedrugs-20-00485-s001.zip]

Archive with 1 entries (1 files):
- marinedrugs-1743648-supplementary.pdf
